# Supplementary material for: Cigarette Smoke Stimulates SARS-CoV-2 Internalization by Activating AhR and Increasing ACE2 Expression in Human Gingival Epithelial Cells
Source: Int J Mol Sci. 2021 Jul 18;22(14):7669. doi: 10.3390/ijms22147669 (PMC8307094; doi:10.3390/ijms22147669)
Supplement: Supplementary file 1 [file ijms-22-07669-s001.zip]

Archive with 1 entries (1 files):
- ijms-1292624-SI.pdf
